# Supplementary material for: Advanced Sampling Technique in Radiology Free-Text Data for Efficiently Building Text Mining Models by Deep Learning in Vertebral Fracture
Source: Diagnostics (Basel). 2024 Jan 8;14(2):137. doi: 10.3390/diagnostics14020137 (PMC10814913; doi:10.3390/diagnostics14020137)
Supplement: Supplementary file 1 [file diagnostics-14-00137-s001.zip]

Archive with 2 entries (2 files):
- supplementary information.pdf
- Tripod-Checlist-Prediction-Model-Development-Word.pdf
